# Supplementary material for: Response of Merkel Cell Polyomavirus-Positive Merkel Cell Carcinoma Xenografts to a Survivin Inhibitor
Source: PLoS One. 2013 Nov 18;8(11):e80543. doi: 10.1371/journal.pone.0080543 (PMC3832378; doi:10.1371/journal.pone.0080543)
Supplement: File S3 — File includes Tables S1, S2, S3, and S4. Table S1: Estimated Mean Survival Statistics. Mean estimated survival statistics were calculated for each MCC xenograft and treatment arm. C.I. = confidence interval. Table S2: Comparative Survival Statistics. Different MCC xenografts and treatment arms were cross-compared to determine differences in estimated survival. Pr = probability; ****P<0.0001; ***P<0.001; **P<0.01; *P<0.1; NS = not significant. Table S3: EC50 Values (M). MCC cell lines were evaluated for cell viability over a range of different concentrations of chemotherapeutic agents, where EC50 values are reported. C.I. = confidence interval; N.D. = not determined; N.S.C. = non-sigmoidal curve, value cannot be determined. Table S4: Average Tumor Growth Kinetics. Tumor volumes were assessed for differential growth across treatment groups using an extension to the piecewise linear hierarchical Bayesian model that accounts for batch effects. A delay in tumor growth (or re-growth) is estimated by a hinge point, called nadir, where the volume at nadir (α) is expressed as a log2(volume) and the time at nadir (ρ) is expressed in days. An initial decrease in growth is estimated as β1, where log2(volume) = α+β1*(ρ-day). Final increase in tumor growth is estimated as β2, where log2(volume) = α+β2*(day-ρ). The mean estimates and 95% confidence intervals are reported for these four parameters for each treatment and cell line. Corresponding regression periods (range, in days) where >20% of mice no longer had palpable tumors is indicated where appropriate. α = Log2 Tumor Volume at Nadir; β1 = Pre-Nadir Slope (Decreasing); β2 = Post-Nadir Slope (Increasing); ρ = Time at Nadir; Reg. = Regression; Std. Err. = Standard Error; C.I. = Confidence Interval; and N/A = Not Applicable. (XLSX) [file pone.0080543.s003.xlsx]

## Sheet: (ST1) Estimated Mean Survival
Supplemental Table 1: Estimated Mean Survival Statistics
Cell Line	Treatment	Survival Estimate	Standard Error	95% C.I. upper	95% C.I. lower
MKL-1	Saline	15.7644	2.3926	10.6018	20.927
MKL-1	3-Weeks	33.847	2.4612	28.6537	39.0403
MKL-1	Continuous	49.9223	3.1546	43.4113	56.4333
MKL-1	4mg/kg	71.3041	3.9237	63.0247	79.5836
MS-1	Saline	39.1748	3.9598	30.4546	47.895
MS-1	Continuous	34.3244	4.7488	24.2509	44.3979
MS-1	4mg/kg	40.3756	4.7488	30.3021	50.4491
WaGa	Saline	18.4	5.2107	6.5376	30.2624
WaGa	4mg/kg	31.3636	5.1231	19.5704	43.1569
MKL-2	Saline	63.1756	4.7488	53.1021	73.2491
MKL-2	4mg/kg	88.9756	4.7488	78.9021	99.0491
C.I. = confidence interval

## Sheet: (ST2) Comparative Statistics
Supplemental Table 2: Comparative Survival Statistics
	Comparison (A)	Comparison (B)	Estimate	Standard Error	t-Value	Pr > |t|
Comparisons Across Treatments (Same Cell Line)	MKL-1; 3-Weeks	MKL-1; Saline	18.0826	2.6178	6.91	< 0.0001	****
	MKL-1; Continuous	MKL-1; Saline	34.1579	3.3261	10.27	< 0.0001	****
	MKL-1; 4mg/kg	MKL-1; Saline	55.5398	4.2794	12.98	< 0.0001	****
	MKL-1; Continuous	MKL-1; 3-Weeks	16.0753	3.373	4.77	< 0.0001	****
	MKL-1; 4mg/kg	MKL-1; 3-Weeks	37.4571	4.3168	8.68	< 0.0001	****
	MKL-1; 4mg/kg	MKL-1; Continuous	21.3819	3.6382	5.88	< 0.0001	****
	MS-1; Continuous	MS-1; Saline	-4.8504	4.2864	-1.13	0.2593	NS
	MS-1; 4mg/kg	MS-1; Saline	1.2008	4.8684	0.25	0.8057	NS
	MS-1; 4mg/kg	MS-1; Continuous	6.0512	5.9918	1.01	0.3163	NS
	WaGa; 4mg/kg	WaGa; Saline	12.9636	4.3601	2.97	0.0034	**
	MKL-2; 4mg/kg	MKL-2; Saline	25.8	4.4627	5.78	< 0.0001	****
Comparisons Across Cell Lines (Same Treatment)	MS-1; Continuous	MKL-1; Continuous	-39.0083	5.4255	-7.19	< 0.0001	****
	MS-1; 4mg/kg	MKL-1; 4mg/kg	-54.339	6.4819	-8.38	< 0.0001	****
	WaGa; 4mg/kg	MKL-1; 4mg/kg	-42.5761	6.1093	-6.97	< 0.0001	****
	MKL-2; 4mg/kg	MKL-1; 4mg/kg	-29.7398	6.183	-4.81	< 0.0001	****
	WaGa; 4mg/kg	MS-1; 4mg/kg	11.7628	6.5355	1.8	0.0738	*
	MKL-2; 4mg/kg	MS-1; 4mg/kg	24.5992	6.6044	3.72	0.0003	***
	MKL-2; 4mg/kg	WaGa; 4mg/kg	12.8364	6.2391	2.06	0.0411	*
Pr = Probability; NS = Not Significant

## Sheet: (ST3) EC50 Values
Supplemental Table 3: EC50 Values
		MKL-1	WaGa	MKL-2	MS-1	BJ
YM155	EC50 (M)	1.469e-09	6.034e-09	5.841e-09	1.239e-08	5.118e-07
	lower 95% C.I.	8.591e-10	2.476e-09	3.23e-09	7.305e-09	2.96e-07
	upper 95% C.I.	2.513e-09	1.47e-08	1.057e-08	2.102e-08	8.849e-07
BORTEZOMIB	EC50 (M)	5.974e-08	2.162e-08	3.385e-09	1.269e-08	5.897e-08
	lower 95% C.I.	2.758e-08	7.052e-09	7.52e-10	6.301e-09	2.284e-08
	upper 95% C.I.	1.294e-07	6.627e-08	1.524e-08	2.558e-08	1.522e-07
+3nM YM155	EC50 (M)	N.S.C.	2.189e-08	3.515e-09	1.111e-08	4.442e-08
	lower 95% C.I.	N.S.C.	8.396e-09	9.03e-10	6.211e-09	1.44e-08
	upper 95% C.I.	N.S.C.	5.709e-08	1.368e-08	1.988e-08	1.37e-07
DOCETAXEL	EC50 (M)	0.0004497	~ 0.09575	2.3e-09	~ 0.2449	9.261e-09
	lower 95% C.I.	3.082e-21	(Very wide)	6.901e-13	(Very wide)	7.608e-11
	upper 95% C.I.	65610000000000	(Very wide)	6.901e-13	(Very wide)	1.127e-06
+3nM YM155	EC50 (M)	N.S.C.	5.039e-09	~ 0.01073	~ 0.1773	6.849e-09
	lower 95% C.I.	N.S.C.	1.933e-11	(Very wide)	(Very wide)	2.764e-11
	upper 95% C.I.	N.S.C.	1.314e-06	(Very wide)	(Very wide)	1.697e-06
ETOPOSIDE	EC50 (M)	3.669e-07	4.973e-07	8.59e-07	1.257e-05	1.296e-05
	lower 95% C.I.	1.855e-07	2.541e-07	3.261e-07	9.637e-06	4.93e-06
	upper 95% C.I.	7.257e-07	9.733e-07	2.263e-06	1.64e-05	3.406e-05
+3nM YM155	EC50 (M)	N.S.C.	6.522e-07	1.919e-06	9.308e-06	1.196e-05
	lower 95% C.I.	N.S.C.	4.416e-07	5.108e-07	2.825e-06	1.98e-06
	upper 95% C.I.	N.S.C.	9.633e-07	7.21e-06	3.067e-05	7.224e-05
TOPOTECAN	EC50 (M)	3.761e-08	2.766e-08	6.234e-08	5.094e-07	7.002e-07
	lower 95% C.I.	1.286e-08	7.57e-09	2.454e-08	2.742e-07	8.82e-08
	upper 95% C.I.	1.1e-07	1.011e-07	1.583e-07	9.463e-07	5.559e-06
+3nM YM155	EC50 (M)	N.S.C.	3.901e-08	1.017e-07	4.894e-07	8.598e-08
	lower 95% C.I.	N.S.C.	9.677e-09	3.24e-08	9.555e-08	4.302e-09
	upper 95% C.I.	N.S.C.	1.573e-07	3.191e-07	2.507e-06	1.718e-06
CARBOPLATIN	EC50 (M)	~ 0.08018	~ 0.7187	N.D.	2.088e-10	N.D.
	lower 95% C.I.	(Very wide)	(Very wide)	N.D.	1.87e-15	N.D.
	upper 95% C.I.	(Very wide)	(Very wide)	N.D.	2.332e-05	N.D.
+ETOPOSIDE	EC50 (M)	3.539e-07	5.731e-07	N.D.	1.44e-05	N.D.
(increasing,	lower 95% C.I.	2.072e-07	4.562e-07	N.D.	7.452e-06	N.D.
10-9 to 10-4)	upper 95% C.I.	6.042e-07	7.199e-07	N.D.	2.782e-05	N.D.
C.I. = confidence interval; N.D. = no data; N.S.C. = non-sigmoidal curve, value cannot be determined

## Sheet: (ST4) Ave Tumor Growth Kinetics
Supplemental Table 4: Average Tumor Growth Kinetics
Cell Line	Treatment	Alpha (α)	Std. Err. (α)	95% C.I. (α)	Beta-1 (β1)	Std. Err. (β1)	95% C.I. (β1)	Beta-2 (β2)	Std. Err. (β2)	95% C.I. (β2)	Rho (ρ)	Std. Err. (ρ)	95% C.I. (ρ)	>20% Reg. (*)
MKL-1	Saline	4.6328	0.4962	(3.530 , 5.735 )	0.9618	0.06009	(0.832 , 1.092 )	0.4545	0.04137	(0.363 , 0.546 )	-1.2943	2.4134	(-6.489, 3.900 )	N/A
MKL-1	YM155 3-Weeks	2.5517	0.4977	(1.454 , 3.650 )	0.602	0.06137	(0.472 , 0.732 )	0.4255	0.04217	(0.334 , 0.517 )	8.6283	2.5009	(3.379 , 13.878)	(8, 35)
MKL-1	YM155 Continuous	1.8465	0.5933	(0.599 , 3.094 )	0.3695	0.07788	(0.209 , 0.530 )	0.2066	0.05332	(0.095 , 0.318 )	15.7507	3.2291	(9.092 , 22.409)	(5, 37)
MKL-1	YM155 4mg/kg	-0.4737	0.7352	(-1.989, 1.041 )	0.1681	0.09756	(-0.036, 0.372 )	0.2076	0.06688	(0.066 , 0.349 )	29.8886	3.9774	(21.415, 38.362)	(3, 50)
MKL-2	Saline	1.929	0.957	(-0.166, 4.024 )	0.7814	0.1186	(0.529 , 1.033 )	0.176	0.08148	(-0.001, 0.353 )	5.9402	4.8146	(-4.249, 16.130)	N/A
MKL-2	YM155 4mg/kg	-0.4428	0.957	(-2.538, 1.652 )	0.5619	0.1186	(0.310 , 0.814 )	0.1579	0.08148	(-0.019, 0.335 )	12.4492	4.8146	(2.260 , 22.639)	(2, 51)
MS-1	Saline	1.972	0.8598	(-0.006, 3.950 )	0.8445	0.1001	(0.623 , 1.066 )	0.2815	0.06909	(0.123 , 0.440 )	2.3546	3.9751	(-6.333, 11.042)	N/A
MS-1	YM155 Continuous	1.8218	0.957	(-0.273, 3.917 )	0.6945	0.1186	(0.442 , 0.947 )	0.3082	0.08148	(0.131 , 0.485 )	1.9647	4.8146	(-8.225, 12.154)	N/A
MS-1	YM155 4mg/kg	1.5437	0.957	(-0.551, 3.638 )	0.8614	0.1186	(0.609 , 1.113 )	0.2783	0.08148	(0.101 , 0.455 )	1.0395	4.8146	(-9.150, 11.229)	N/A
WaGa	Saline	4.3207	1.176	(1.554 , 7.088 )	0.9407	0.1329	(0.637 , 1.245 )	0.4945	0.09193	(0.275 , 0.714 )	0.000415	5.1898	(-11.73, 11.731)	N/A
WaGa	YM155 4mg/kg	4.6192	1.1681	(1.856 , 7.382 )	0.9326	0.131	(0.630 , 1.235 )	0.2753	0.09068	(0.056 , 0.495 )	0.000427	5.0899	(-11.64, 11.645)	N/A
α = Log2 Tumor Volume at Nadir; β1 = Pre-Nadir Slope (Decreasing); β2 = Post-Nadir Slope (Increasing); ρ = Time at Nadir;
Reg. = Regression; Std. Err. = Standard Error; C.I. = Confidence Interval; N/A = Not Applicable
